# Supplementary material for: In Vitro Measurement and Mathematical Modeling of Thermally-Induced Injury in Pancreatic Cancer Cells
Source: Cancers (Basel). 2023 Jan 21;15(3):655. doi: 10.3390/cancers15030655 (PMC9913239; doi:10.3390/cancers15030655)
Supplement: Supplementary file 1 [file cancers-15-00655-s001.zip]

Archive with 1 entries (1 files):
- cancers-2125693-supplementary.pdf
